# Supplementary material for: Microcystin-LR Regulates Interaction between Tumor Cells and Macrophages via the IRE1α/XBP1 Signaling Pathway to Promote the Progression of Colorectal Cancer
Source: Cells. 2024 Aug 27;13(17):1439. doi: 10.3390/cells13171439 (PMC11394429; doi:10.3390/cells13171439)
Supplement: Supplementary file 1 [file cells-13-01439-s001.zip]

Archive with 2 entries (2 files):
- Table S1.pdf
- Weatern blot .pptx
